# Supplementary material for: Comprehensive Study of Antibiotics and Antibiotic Resistance Genes in Wastewater and Impacted Mediterranean Water Environments
Source: Antibiotics (Basel). 2025 Mar 26;14(4):341. doi: 10.3390/antibiotics14040341 (PMC12024384; doi:10.3390/antibiotics14040341)
Supplement: Supplementary file 1 [file antibiotics-14-00341-s001.zip]

Archive with 3 entries (3 files):
- antibiotics-3464791-supplementary.pdf
- Complementary Tables S1 (Summary Suspect TOTAL).xlsx
- Complementary Tables S2.xlsx
