# Supplementary material for: Comprehensive Study of Antibiotics and Antibiotic Resistance Genes in Wastewater and Impacted Mediterranean Water Environments
Source: Antibiotics (Basel). 2025 Mar 26;14(4):341. doi: 10.3390/antibiotics14040341 (PMC12024384; doi:10.3390/antibiotics14040341)
Supplement: Supplementary file 1 [file antibiotics-14-00341-s001.zip › Complementary Tables S1 (Summary Suspect TOTAL).xlsx]

## Sheet: WWTP-SUMMER
	Aminoglycoside	Antifolates & sulfamides	Antifolates & sulfamides	Antifolates & sulfamides	Antifolates & sulfamides	Beta-lactam	Beta-lactam	Fluoroquinolones	Fluoroquinolones	Fluoroquinolones	Lincosamides	Lincosamides	Macrolides	Macrolides	Macrolides	Macrolides	Macrolides	Macrolides	Nitroimidazoles	Nitroimidazoles	Nitroimidazoles	Tetracycline	Tetracycline	OTHER
INFLUENTS	Netilmicin	N4-Acetylsulfamethoxazole	Sulfamethazine	Sulfamethoxazole	Trimethoprim	Amoxicillin	Ampicillin	Ciprofloxacin	Norfloxacin	Ofloxacin	Climdamycin	Lincomycin B	Azithromycin	Clarithromycin	Erythromicyn	Roxithromycin	Spiramycin III	Tilmicosin	Dimetridazole	Methylimidazoleacetic acid	Metronidazole	Tetracycline	Alamycin	Resorcinomycin B
WWTP-LC-I-S		1	1	1	1		1	1	1	1	1	1	1	1	1	1		1	1	1	1	1	1	1
WWTP-LA-I-S	1		1	1	1		1	1	1	1	1	1	1	1	1	1	1	1	1	1	1	1		1
WWTP-F-I-S					1		1	1	1	1	1		1	1	1	1		1	1	1		1		1
WWTP-A-I-S							1	1	1	1	1	1	1	1	1	1		1	1			1
WWTP-TR-I-S					1	1	1	1	1	1	1		1	1	1	1	1	1	1	1		1	1	1
WWTP-StC-I-S							1		1	1	1		1	1	1	1		1	1			1		1
WWTP-AS-I-S	1		1	1	1				1	1	1		1	1		1		1	1		1	1		1
WWTP-Q-I-S			1	1					1	1	1		1	1		1		1	1			1		1
WWTP-P-I-Sp	1		1	1	1				1	1	1		1	1	1			1	1		1	1		1
WWTP-ES-I-S			1	1					1	1	1	1	1	1		1	1	1	1		1	1	1	1
WWTP-SP-I-S			1	1	1				1	1	1		1	1		1		1	1			1
Frequency	27.2727	9.09091	63.6364	63.6364	63.6364	9.09091	54.5455	45.4545	100	100	100	36.3636	100	100	63.6364	90.9091	27.2727	100	100	36.3636	45.4545	100	27.2727	81.8182
	1	2	3	4	5	6	7	8	9	10	11	12	13	14	15	16	17	18	19	20	21	22	23	24		24
EFFLUENTS
WWTP-LC-E-S				1	1		1	1	1	1		1			1	1		1	1			1
WWTP-LA-E-S				1			1	1	1	1			1	1	1	1		1	1
WWTP-F-E-S							1	1	1	1			1	1	1	1		1	1
WWTP-TR-E-S					1		1	1	1	1	1				1	1		1	1			1
WWTP-StC-E-S					1		1	1	1	1	1		1	1	1	1		1	1			1
WWTP-AS-E-S										1			1	1		1			1
WWTP-Q-E-S			1	1	1					1			1	1		1		1	1			1
WWTP-P-I-Sp			1	1	1					1	1		1	1	1	1		1	1			1
WWTP-ES-E-S				1	1					1	1	1	1	1		1		1	1			1
WWTP-SP-E-S			1		1					1	1		1	1		1		1	1			1
Frequency	0	0	30	50	70	0	50	50	50	100	50	20	80	80	60	100	0	90	100	0	0	70	0	0
		1		2	3		4	5	6	7	8	9	10	11	12	13		14	15			16				16
Beta-lactam	2
Aminoglycosides	1
Fluoroquinolones	3
Metroimidazole	3
Lincosamides	2
Antifolates y sulfamides	4
Macrolides	6
Tetracycline	2
Other	1
	24

## Sheet: WWTP-SPRING
	Ansamycins	Aminocoumacin	Aminoglycoside	Aminoglycoside	Aminoglycoside	Antifolates & sulfamides	Antifolates & sulfamides	Antifolates & sulfamides	Antifolates & sulfamides	b-lactam	b-lactam	Carbapenem	Fluoroquinolone	Fluoroquinolone	Fluoroquinolone	Lincosamide	Lincosamide	Macrolide	Macrolide	Macrolide	Macrolide	Macrolide	Macrolide	Macrolide	Nitroimidazoles	Tetracyclines	Tetracyclines	Aminopeptidase	Aminopeptidase	OTHER	OTHER	OTHER	Antiviral	Antiviral
INFLUENTS	Rifaximin	Amicoumacin A	Etisomicin	Istamycin A	Spectinomycin	Sulfamethazine	Sulfamethoxazole	Sulfapyridine	Trimethoprim	Amoxicillin	Epicillin	Panipenem	Ciprofloxacin	Norfloxacin	Ofloxacin	Clindamycin	Lincomycin	Azithromycin	Chalcomycin	Clarithromycin	Erythromycin	Roxithromycin	Spiramycin III	Tilmicosin	Dimetridazole	Tetracycline*	Alamycin	Amastatin	Bestatin/Ubenimex	Aurantiogliocladin	Mupirocin	Resorcinomycin B	Daclatasvir	Moroxydine
WWTP-LC-I-Sp	1	1	1			1	1	1	1	1	1		1	1	1	1	1	1	1	1	1	1		1	1	1	1	1	1	1		1	1
WWTP-LA-I-Sp	1	1	1		1	1	1	1	1	1			1	1	1		1	1	1	1		1	1	1	1		1		1	1	1	1		1
WWTP-F-I-Sp		1	1	1			1	1	1			1	1		1		1			1				1			1		1			1
WWTP-A-I-Sp					1	1		1	1	1						1	1	1	1	1	1			1		1		1	1	1		1	1
WWTP-TR-I-Sp		1				1		1		1			1		1	1	1	1	1	1				1		1			1			1
WWTP-StC-I-Sp	1					1		1	1	1	1							1	1	1				1		1			1
WWTP-AS-I-Sp						1	1	1							1			1
WWTP-Q-I-Sp						1	1	1					1	1	1	1		1		1						1							1
WWTP-P-I-Sp			1				1	1	1					1	1			1		1						1							1
WWTP-ES-I-Sp			1	1			1	1					1				1				1			1
WWTP-SP-I-Sp				1			1	1					1		1		1	1		1	1			1		1							1
	27.2727	36.3636	45.4545	27.2727	18.1818	63.6364	72.7273	100	54.5455	45.4545	18.1818	9.09091	63.6364	36.3636	72.7273	36.3636	63.6364	81.8182	45.4545	81.8182	36.3636	18.1818	9.09091	72.7273	18.1818	63.6364	27.2727	18.1818	54.5455	27.2727	9.09091	45.4545	45.4545	9.09091
	1	2	3	4	5	6	7	8	9	10	11	12	13	14	15	16	17	18	19	20	21	22	23	24	25	26	27	28	29	30	31	32	33	34		34
EFFLUENTS
WWTP-LC-E-Sp			1			1	1	1	1	1					1		1	1		1		1				1		1	1	1		1
WWTP-LA-E-Sp			1			1	1	1	1	1			1				1	1		1		1		1				1	1	1
WWTP-F-E-Sp			1									1	1		1		1			1									1			1
WWTP-A-E-Sp					1	1		1									1	1		1									1
WWTP-TR-E-Sp						1		1		1										1									1
WWTP-StC-E-Sp						1				1			1							1
WWTP-AS-E-Sp											1		1		1			1
WWTP-Q-E-Sp								1	1						1					1		1				1							1
WWTP-P-I-Sp			1				1	1							1			1		1													1
WWTP-ES-E-Sp				1									1		1		1	1		1	1					1							1
WWTP-SP-E-Sp				1				1		1			1		1			1		1	1	1		1		1							1
	0	0	36.3636	18.1818	9.09091	45.4545	27.2727	63.6364	27.2727	45.4545	9.09091	9.09091	54.5455	0	63.6364	0	45.4545	63.6364	0	90.9091	18.1818	36.3636	0	18.1818	0	36.3636	0	18.1818	45.4545	18.1818	0	18.1818	36.3636	0
			1	2	3	4	5	6	7	8	9	10	11		12		13	14		15	16	17		18		19	20	21	22	23		24	25			25
Aminocoumarin	1
Ansamycins	1
Beta-lactams	2
Aminoglycosides	3
Fluoroquinolones	4
Metroimidazole	1
Lincosamides	2
Antifolates y sulfamides	4
Macrolides	7
Tetracycline	2
Other	5
Antiviral	2
	34

## Sheet: WWTP-WINTER
	Antifolates & sulfamides	Antifolates & sulfamides	Antifolates & sulfamides	Antifolates & sulfamides	Antifolates & sulfamides	Antifolates & sulfamides	Aminoglycoside	Aminoglycoside	Beta-lactam	Beta-lactam	Beta-lactam	Carbapenem	Fluoroquinolone	Fluoroquinolones	Fluoroquinolone	Fluoroquinolone	Lincosamide	Lincosamide	Macrolide	Macrolide	Macrolide	Macrolide	Macrolide	Macrolide	Nitroimidazoles	Nitroimidazoles	Tetracyclines	OTHER	Antiviral
Code	Ormetoprim	Sulfamethazine	Sulfamethoxazole	Sulfapyridine	Sulfaquinoxaline	Trimethoprim	Nebramycin 5'	Spectinomycin	Bacampicillin	Ampicillin	Amoxicillin	Panipenem	Ciprofloxacin	Miloxacin	Norfloxacin	Ofloxacin	Clindamycin	Lincomycin	Azithromycin	Clarithromycin	Erythromycin	Isoniazid	Roxithromycin	Tilmicosin	Dimetridazole	Metronidazole	Tetracycline*	Leptophyllin B	Raltegravir
WWTP-LC-I-W		1	1	1		1	1	1		1	1	1	1		1	1	1	1	1	1	1	1	1		1	1	1	1
WWTP-LA-I-W		1	1	1		1	1		1	1	1	1	1	1	1	1	1	1	1		1		1	1	1	1	1		1
WWTP-F-I-W		1	1	1		1	1			1	1	1	1		1	1	1	1	1	1	1		1	1	1	1	1
WWTP-A-I-W		1	1	1		1	1			1	1		1		1	1	1	1	1	1	1		1	1	1		1
WWTP-TR-I-W		1	1	1		1	1			1	1	1	1		1	1	1	1	1	1	1		1	1	1		1
WWTP-StC-I-W		1		1		1	1	1		1	1	1	1		1	1	1	1			1		1	1	1		1
WWTP-AS-I-W	1	1	1	1		1		1		1	1		1		1	1		1		1	1			1	1	1	1
WWTP-Q-I-W		1	1	1		1				1			1		1	1	1	1	1	1	1			1	1		1
WWTP-P-I-W		1	1	1		1				1			1		1	1	1	1	1	1	1			1	1
WWTP-ES-I-W				1		1				1	1		1		1	1		1						1	1		1		1
WWTP-SP-I-W		1	1	1		1				1	1		1		1	1	1	1		1	1			1	1		1
	9.09091	90.9091	81.8182	100	0	100	54.5455	27.2727	9.09091	100	81.8182	45.4545	100	9.09091	100	100	81.8182	100	63.6364	72.7273	90.9091	9.09091	54.5455	90.9091	100	36.3636	90.9091	9.09091	18.1818
	1	2	3	4	5	6	7	8	9	10	11	12	13	14	15	16	17	18	19	20	21	22	23	24	25	26	27	28	29		29
WWTP-LC-E-W						1	1			1	1	1	1		1	1		1	1		1		1		1	1		1
WWTP-LA-E-W						1	1			1	1	1	1	1			1	1	1		1				1	1	1
WWTP-F-E-W			1			1				1		1	1		1	1					1		1	1	1
WWTP-A-E-W			1	1		1				1		1	1					1	1		1		1		1		1
WWTP-TR-E-W		1	1				1					1	1			1		1			1		1		1
WWTP-StC-E-W		1	1	1			1					1	1					1	1				1	1	1		1
WWTP-AS-E-W		1	1	1							1		1			1				1	1				1		1
WWTP-Q-E-W		1	1	1							1		1				1		1		1				1		1
WWTP-P-I-W		1		1	1						1		1			1			1						1		1
WWTP-ES-E-W		1		1							1		1				1	1		1				1	1		1		1
WWTP-SP-E-W		1		1		1					1		1			1	1	1	1						1
	0	63.6364	54.5455	63.6364	9.09091	45.4545	36.3636	0	0	36.3636	63.6364	54.5455	100	9.09091	18.1818	54.5455	36.3636	63.6364	63.6364	18.1818	63.6364	0	45.4545	27.2727	100	18.1818	63.6364	9.09091	9.09091
		1	2	3	4	5	6			7	8	9	10	11	12	13	14	15	16	17	18		19	20	21	22	23	24	25		25
carbapens	1
Beta-lactams	3
Aminoglycosides	2
Fluoroquinolones	4
Metroimidazole	2
Lincosamides	2
Antifolates y sulfamides	6
Macrolides	6
Tetracycline	1
Other	1
Antiviral	1
	29

## Sheet: SURFACE WATER SPRING 
	Aminoglycoside	Aminoglycoside	Antifolates & sulfamides	Antifolates & sulfamides	Antifolates & sulfamides	Antifolates & sulfamides	Fluoroquinolone	Macrolide	Macrolide	Macrolide	Macrolide	Macrolide	Tetracycline	other	other	veterinary other	Other	vet - other
Code	Etisomicin	Sisomicin/Sisomycin	Sulfamethazine	Sulfamethoxazole	Sulfapyridine	Trimethoprim	Ofloxacin	Azithromycin	Clarithromycin	Erythromycin	Roxithromycin	Tilmicosin	Tetracycline	Asteromycin	Netropsin	Pleuromutilin	Resorcinomycin B	Salinomycin	Tubercidin
ER-T-Sp								1
ER-A-Sp								1		1		1		1
ER-LC-Sp				1				1	1		1	1		1
ER-LA-Sp			1					1	1		1	1
ER-F-Sp				1				1	1	1	1	1	1	1
Alb-P1-Sp	1	1	1				1	1					1		1	1	1	1	1
Alb-P2-Sp	1		1	1	1	1			1	1		1	1		1	1	1	1	1
Alb-P3-Sp	1	1		1					1	1			1		1	1	1	1	1
Alb-P4-Sp		1	1	1		1				1		1	1		1	1	1	1	1
Alb-P5-Sp	1										1		1		1	1	1	1	1
Alb-P6-Sp	1	1	1					1		1			1		1	1	1	1	1
	5	4	5	5	1	2	1	7	5	6	4	6	7	3	6	6	6	6	6
Total frequency	45.4545	36.3636	45.4545	45.4545	9.09091	18.1818	9.09091	63.6364	45.4545	54.5455	36.3636	54.5455	63.6364	27.2727	54.5455	54.5455	54.5455	54.5455	54.5455
Ebro frequancy	0	0	20	40	0	0	0	100	60	40	60	80	20	60	0	0	0	0	0
Albufera frequency	83.3333	66.6667	66.6667	50	16.6667	33.3333	16.6667	33.3333	33.3333	66.6667	16.6667	33.3333	100	0	100	100	100	100	100
	1	2	3	4	5	6	7	8	9	10	11	12	13	14	15	16	17	18	19

## Sheet: SURFACE WATER WINTER 
	Antifolates & sulfamides	Antifolates & sulfamides	Antifolates & sulfamides	Antifolates & sulfamides	Antifolates & sulfamides	Aminoglycoside	Fluoroquinolone	Fluoroquinolone	Fluoroquinolone	Fluoroquinolone	Lincosamide	Lincosamide	Macrolide	Macrolide	Macrolide	Macrolide	Nitroimidazoles	Nitroimidazoles	Nitroimidazoles	Quinolone	Tetracyclines	Other vet
code	Sulfamethazine	Sulfamethoxazole	Sulfapyridine	Trimethoprim	Sulfaquinoxaline	Nebramycin 5'	Ciprofloxacin	Norfloxacin	Norfloxacin	Ofloxacin	Clindamycin	Lincomycin	Azithromycin	Clarithromycin	Erythromycin	Tilmicosin	Dimetridazole	Metronidazole	Metronidazole OHa	Ethoxyquin	Tetracycline*	Imidocarb
ER-T-W	1						1			1		1								1		1
ER-A-W	1	1		1		1	1		1	1		1			1			1	1	1	1	1
ER-LC-W	1		1	1		1	1	1			1	1	1		1	1			1
ER-LA-W			1	1				1	1	1		1	1				1		1	1	1	1
ER-F-W	1			1		1	1	1	1			1				1	1	1	1		1	1
Alb-P1-W	1			1	1			1	1	1		1	1	1				1
Alb-P2-W	1	1						1		1	1	1		1
Alb-P3-W	1	1					1		1	1	1					1	1		1		1	1
Alb-P4-W	1							1		1	1						1		1		1
Alb-P5-W		1					1		1								1					1
Alb-P6-W	1			1	1		1		1	1		1	1
	9	4	2	6	2	3	7	6	7	8	4	8	4	2	2	3	5	3	6	3	5	6
Total frequency	81.8182	36.3636	18.1818	54.5455	18.1818	27.2727	63.6364	54.5455	63.6364	72.7273	36.3636	72.7273	36.3636	18.1818	18.1818	27.2727	45.4545	27.2727	54.5455	27.2727	45.4545	54.5455
Ebro frequancy	80	20	40	80	0	60	80	60	60	60	20	100	40	0	40	40	40	40	80	60	60	80
Albufera frequency	83.3333	50	0	33.3333	33.3333	0	50	50	66.6667	83.3333	50	50	33.3333	33.3333	0	16.6667	50	16.6667	33.3333	0	33.3333	33.3333
	1	2	3	4	5	6	7	8	9	10	11	12	13	14	15	16	17	18	19	20	21	22

## Sheet: SURFACE WATER SUMMER
	Antifolates & sulfamides	Fluoroquinolone	Macrolide	Macrolide	Tetracyclines	OTHER	OTHER	OTHER VET
CODE	Sulfapyridine	Ofloxacin	Clarithromycin	Azithromycin	Tetracycline*	Resorcinomycin B	Asteromycin	Diaveridine
ER-T-S			1		1
ER-A-S			1		1		1
ER-LC-S		1	1
ER-LA-S		1			1		1
ER-F-S	1				1		1
Alb-P1-S	1	1	1	1	1	1
Alb-P2-S			1		1	1
Alb-P3-S	1				1
Alb-P4-S						1
Alb-P5-S								1
Alb-P6-S			1	1
Nº detections	3	3	6	2	7	3	3	1
Total frequency	27.2727	27.2727	54.5455	18.1818	63.6364	27.2727	27.2727	9.09091
Ebro frequancy	20	40	60	0	80	0	60	0
Albufera frequency	33.3333	16.6667	50	33.3333	50	50	0	16.6667
	1	2	3	4	5	6	7	8

## Sheet: SEA SUMMER
	Macrolide	Antifolates & sulfamides	Antifolates & sulfamides	Antifolates & sulfamides	Fluoroquinolone	Nitroimidazole veterinary use	Tetracyclines	Antiviral	Antiviral
Code	Azithromycin	Sulfamethoxazole	Ormetoprim Vet Aquaculture	Trimethoprim	Ofloxacin	Ronidazole	Tetracycline*	Rimantadine	Nevirapine
EA-P1-S	1	1	1		1	1	1		1
EA-P2-S			1				1
EA-P3-S	1	1						1
EA-P4-S	1		1		1		1
EF-P1-S		1			1	1	1
EF-P2-S		1		1		1
EF-P3-S	1				1
EF-P4-S							1
Nº detections	4	4	3	1	4	3	5	1	1
Total frequency	66.6667	66.6667	50	16.6667	66.6667	50	83.3333	16.6667	16.6667
	1	2	3	4	5	6	7	8	9
