# Supplementary material for: Comprehensive Study of Antibiotics and Antibiotic Resistance Genes in Wastewater and Impacted Mediterranean Water Environments
Source: Antibiotics (Basel). 2025 Mar 26;14(4):341. doi: 10.3390/antibiotics14040341 (PMC12024384; doi:10.3390/antibiotics14040341)
Supplement: Supplementary file 1 [file antibiotics-14-00341-s001.zip › Complementary Tables S2.xlsx]

## Sheet: WINTER
	Antifolate				Quinolones												Imidazoles			Tetracycline
	Sulfonamides			DHFR inhibitor	Fluoroquinolones			Beta-Lactams		Lincosamide		Macrolides					Nitroimidazole			Tetracyclines
Conc ng/l (real)	Sulfamethazine	Sulfamethoxazole	Sulfapyridine	Trimethoprim	Ciprofloxacin	Norfloxacin	Ofloxacin	Ampicillin	Amoxicillin	Clindamycin	Lincomycin	Azithromycin	Clarithromycin	Erythromycin	Roxithromycin	Tilmicosin	Dimetridazole	Metronidazole	Metronidazole OHa	Doxycycline	Tetracycline
WWTP-LC-I-W	584.051	455.552	16.1347	6182.85	16316.1	10492.8	2988.88	65.48	224.633	BLQ	3679.51	663.675	69.0298	192.167	BQL	BQL	143.858	662.088	10494.8	BQL	361.622
WWTP-LA-I-W	482.053	29.6355	162.192	21167.6	BLQ	4595.69	2974.82	103.3	40.23	671.26	679.675	5597.45	BDL	498.648	BQL	3499.88	61.6119	2186.97	3879.54	54923.2	910.428
WWTP-F-I-W	246.558	383.274	17.7963	5257.31	2968.29	18943.8	2836.26	46.7237	135.578	BDL	2442.74	187.223	68.4707	354.679	BQL	78998.5	60.7115	9062.16	34335.8	BQL	183.461
WWTP-TR-I-W	266.926	103.101	217.254	5559.7	3973.15	10203.3	3845.59	BLQ	84.567	17.8396	553.039	1682.49	88.1094	2283.45	28.9568	1362.92	44.8029	1438.5	1377.64	BQL	11640.8
WWTP-A-I-W	150.298	385.274	32.4742	3389.48	3878.97	6660.69	4147.6	17.722	BLQ	39.9191	2137.9	1572.25	13.6271	194.471	32.5249	402	57.5023	199.902	28438.6	59861.6	182.88
WWTP-StC-I-W	1998.84	66.744	40.4255	5361.38	6411.52	10694.7	5003.99	76.43	BLQ	41.2815	2241.44	BQL	17.3379	97.4413	BDL	301.755	130.91	429.399	23213.7	9222.7	257.468
WWTP-Q-I-W	370.385	607.979	224.633	6337.23	13211.2	14009.5	10991.7	BLQ	BLQ	BDL	1244.08	3043.8	24.6157	1062.72	BQL	3363.06	160.937	605.627	56602.6	BDL	264.456
WWTP-AS-I-W	765.553	124.819	50.645	1850.3	5427.95	6170.84	278.09	32.76	BLQ	31.1658	2411.94	BQL	117.211	128.028	BQL	2975.65	1141.99	945.665	10502.6	BQL	321.569
WWTP-SP-I-W	176.77	354.732	182.995	2968.25	3947.76	11416.5	6010.26	9.48	BLQ	52.994	1506.55	BQL	5.93582	70.4922	BDL	3283.56	581.35	502.111	22231	BQL	82.5163
WWTP-ES-I-W	BDL	20.183	161.902	3462.3	8408.1	11830	3913.32	12.52	BLQ	46.7237	2034.18	56.3608	105.28	69.6446	BDL	802.67	788.802	258.825	7903.71	BDL	484.38
WWTP-P-I-W	160.57	335.059	51.3793	5708.61	11504.6	9905.08	4928.82	BDL	BLQ	38.5954	1625.33	344.873	BQL	BDL	BDL	350.173	96.5037	506.499	23733.9	BDL	320.616
WWTP-LC-E-W	662.157	BDL	199.948	10844.6	5912.72	12564.1	2449.17	BDL	BDL	622.188	245.278	6190.1	673.11	2133.48	17.8776	BDL	147.684	775.524	4108.08	BDL	3453.07
WWTP-LA-E-W	433.786	BDL	79.2008	13557.8	3494.36	8543.6	1465.39	21.98	BDL	537.201	340.265	4413.7	9.89671	230.992	BQL	BDL	85.1885	1154.29	1866.71	BDL	1630.88
WWTP-F-E-W	311.795	117.74	286.935	1128.71	3528.64	7874.32	886.654	11.65	BLQ	68.9037	133.348	47.0674	289.176	214.146	10.4404	1961.45	104.962	357.973	337.905	28948.1	836.696
WWTP-TR-E-W	382.659	54.9645	166.395	2265.74	4438.35	6922.96	1694.05	BLQ	BDL	91.9657	733.488	283.995	126.384	271.473	BDL	BQL	95.9997	477.934	1885.99	BDL	240.442
WWTP-A-E-W	474.011	75.5771	59.0272	4745.28	3013.92	4017.25	2875.71	10.34	BDL	74.7933	185.147	43.3593	176.785	767.559	BDL	BDL	169.621	529.716	613.528	BQL	274.144
WWTP-StC-E-W	425.071	64.2736	171.684	3076.09	3805.28	8705.59	1247.92	BLQ	BDL	122.317	332.787	332.558	51.0297	376.574	BDL	681.157	115.098	450.694	2009.92	BDL	584.185
WWTP-Q-E-W	939.826	166.95	237.586	2069.87	7162.22	10289.5	7687.88	BLQ	BDL	129.639	95.8802	381.85	1120.3	1952.72	BDL	66.3039	172.055	1237.38	2935.78	BDL	908.866
WWTP-AS-E-W	1518.7	71.8901	139.862	618.369	3808.78	2732.22	2858.66	BLQ	BDL	24.1788	12.9676	BDL	448.106	202.212	BDL	BDL	213.818	1058.56	470.624	BQL	1428.34
WWTP-SP-E-W	1628.25	BQL	76.2054	6729.22	2733.65	6065.16	2086.11	BLQ	BDL	449.789	154.311	465.562	136.481	302.273	BDL	98.0234	362.619	438.524	765.279	BDL	1760.85
WWTP-ES-E-W	331.059	26.5116	175.621	1546.98	159.592	6169.82	3341.93	BLQ	BDL	47.9265	128.778	53.6575	BDL	34.6208	BDL	837.685	523.949	258.372	415.489	BDL	1364.75
WWTP-P-I-W	278.288	35.0797	137.649	3052.67	5296.8	2728.94	2605.45	BLQ	BDL	81.8928	106.612	557.866	163.386	174.206	BDL	46.3893	157.941	292.061	2761.05	BDL	384.041
Alb-P1-W	187.54	26.5339	131.624	415.277	1665.72	2558.92	927.823	BLQ	BDL	49.1997	183.708	209.318	56.695	293.226	BDL	57.1943	106.328	229.765	330.79	BDL	255.058
Alb-P2-W	100.636	163.277	408.301	69.5548	1479.81	1859.91	813.563	BLQ	BLQ	152.185	122.367	BDL	BDL	BDL	BDL	24.9757	220.109	135.68	612.445	12343.8	98.9775
Alb-P3-W	369.86	166.437	220.022	157.192	2056.52	5671.32	1054.94	3.89	BLQ	157.002	32.5907	BDL	41.6143	53.2818	BDL	BDL	136.778	191.622	1876.77	BDL	450.646
Alb-P4-W	269.075	116.271	182.277	92.7479	1757.66	5101.51	928.507	BLQ	BDL	146.846	124.945	BDL	BDL	15.9785	BDL	1057.56	350.765	146.55	1755.49	BDL	27.3121
Alb-P5-W	270.757	47.118	73.1609	61.8174	727.745	1206.76	544.846	BLQ	BDL	119.383	70.512	11.7134	BDL	35.0231	BDL	27.2067	428.695	117.252	859.058	BDL	BDL
ER-LC-W	209.613	BDL	11.2744	7949.48	200.648	3326.69	396.423	6.6	BDL	58.9795	587.754	BDL	BDL	83.0823	BDL	BDL	68.6432	BQL	386.657	BDL	488.883
ER-LA-W	174.996	102.313	BDL	5889.15	615.892	5364.48	250.569	BLQ	BDL	11.9998	639.372	BDL	BDL	530.073	BDL	BDL	35.3509	61.5517	2538.48	BDL	234.638
ER-F-W	152.738	BDL	6.82788	3589.07	275.571	7636.82	196.601	BLQ	BDL	79.7753	417.99	45.1843	BDL	135.111	BDL	41.5453	68.9477	16.4305	1234.27	BDL	121.251
ER-T-W	101.964	BDL	7.47532	5345.32	1093.93	15692.1	141.826	BLQ	BLQ	BDL	178.574	49.6227	BDL	27.4312	BDL	24.8885	130.065	15.4595	610.203	BDL	141.384
ER-A-W	109.35	BDL	6.23314	4109.4	818.447	10876.2	232.024	BLQ	BLQ	49.6885	232.625	20.8202	BDL	BDL	BDL	99.9978	144.526	50.7817	477.203	BDL	23.0245
	Sulfamethazine	Sulfamethoxazole	Sulfapyridine	Trimethoprim	Ciprofloxacin	Norfloxacin	Ofloxacin	Ampicillin	Amoxicillin	Clindamycin	Lincomycin	Azithromycin	Clarithromycin	Erytromycin	Roxythromycin	Tilmicosin	Dimetridazole	Metronidazole	Metronidazole-OH	Doxycycline	Tetracycline
MLOD (ng/l)	0.6	0.40	1.5	1.5	1.5	4.0	1.5	1.1	7.2	1.0	0.5	0.5	0.7	0.7	0.852	3.6	1.122	0.8	0.4	2.6	2.0
MLOQ (ng/l)	1.9	1.2	5.0	5.0	4.8	12.0	4.6	3.5	22.2	3.1	1.7	1.5	2.1	2.2	2.556	11	3.366	2.5	1.2	8.0	6.0
Ebro-WWTP IN - max	1998.84	455.552	217.254	21167.6	16316.1	18943.8	5003.99	103.3	224.633	671.26	3679.51	5597.45	88.1094	2283.45	32.5249	78998.5	143.858	9062.16	34335.8	59861.6	11640.8
Ebro WWTP IN - min	150.298	29.6355	16.1347	3389.48	2968.29	4595.69	2836.26	17.722	40.23	17.8396	553.039	187.223	13.6271	97.4413	28.9568	301.755	44.8029	199.902	1377.64	9222.7	182.88
Alb-WWTP IN - max	765.553	607.979	224.633	6337.23	13211.2	14009.5	10991.7	32.76	0	52.994	2411.94	3043.8	117.211	1062.72	0	3363.06	1141.99	945.665	56602.6	0	484.38
Alb- WWTP IN - min	160.57	20.183	50.645	1850.3	3947.76	6170.84	278.09	9.48	0	31.1658	1244.08	56.3608	5.93582	69.6446	0	350.173	96.5037	258.825	7903.71	0	82.5163
Ebro WWTP EFF - max	662.157	117.74	286.935	13557.8	5912.72	12564.1	2875.71	21.98	0	622.188	733.488	6190.1	673.11	2133.48	17.8776	1961.45	169.621	1154.29	4108.08	28948.1	3453.07
Ebro WWTP EFF - min	311.795	54.9645	59.0272	1128.71	3013.92	4017.25	886.654	10.34	0	68.9037	133.348	43.3593	9.89671	214.146	10.4404	681.157	85.1885	357.973	337.905	28948.1	240.442
Alb-WWTP EFF - max	1628.25	166.95	237.586	6729.22	7162.22	10289.5	7687.88	0	0	449.789	154.311	557.866	1120.3	1952.72	0	837.685	523.949	1237.38	2935.78	0	1760.85
Alb- WWTP EFF - min	278.288	26.5116	76.2054	618.369	159.592	2728.94	2086.11	0	0	24.1788	12.9676	53.6575	136.481	34.6208	0	46.3893	157.941	258.372	415.489	0	384.041
ALB max	369.86	166.437	408.301	415.277	2056.52	5671.32	1054.94	3.89	0	157.002	183.708	209.318	56.695	293.226	0	1057.56	428.695	229.765	1876.77	12343.8	450.646
ALB min	100.636	26.5339	73.1609	61.8174	727.745	1206.76	544.846	3.89	0	49.1997	32.5907	11.7134	41.6143	15.9785	0	24.9757	106.328	117.252	330.79	12343.8	27.3121
ER max	209.613	102.313	11.2744	7949.48	1093.93	15692.1	396.423	6.6	0	79.7753	639.372	49.6227	0	530.073	0	99.9978	144.526	61.5517	2538.48	0	488.883
ER min	101.964	102.313	6.23314	3589.07	200.648	3326.69	141.826	6.6	0	11.9998	178.574	20.8202	0	27.4312	0	24.8885	35.3509	15.4595	386.657	0	23.0245

## Sheet: SUMMER
	Antifolate				Quinolones												Imidazoles			Tetracycline
	Sulfonamides			DHFR inhibitor	Fluoroquinolones			Beta-Lactams		Lincosamide		Macrolides					Nitroimidazole			Tetracyclines
ng/L	Sulfamethazine	Sulfamethoxazole	Sulfapyridine	Trimethoprim	Ciprofloxacin	Norfloxacin	Ofloxacin	Ampicillin	Amoxicillin	Clindamycin	Lincomycin	Azithromycin	Clarithromycin	Erythromycin	Roxithromycin	Tilmicosin	Dimetridazole	Metronidazole	Metronidazole OHa	Doxycycline	Tetracycline
WWTP-LC-I-S	BDL	2768	BQL	BQL	1693	BDL	669	BDL	BQL	BDL	BDL	BDL	BQL	BDL	BDL	BDL	BDL	BDL	BDL	BDL	3307
WWTP-LA-I-S	BDL	BQL	BQL	BQL	1389	1049	442	BDL	BQL	BDL	BDL	BDL	BQL	BDL	BDL	BDL	BQL	BDL	BDL	BDL	2328
WWTP-F-I-S	BDL	BQL	BQL	BDL	682	BDL	586	BDL	BDL	BDL	BDL	BDL	BQL	7070	BDL	BDL	BDL	BDL	BDL	BDL	3139
WWTP-TR-I-S	BDL	1551	BQL	BDL	2874	1003	925	BDL	BDL	BDL	BDL	BDL	BQL	BDL	BDL	BDL	BDL	BDL	BDL	BDL	3537
WWTP-A-I-S	BDL	BDL	BDL	BDL	BDL	BDL	BDL	BDL	BDL	BDL	BDL	BDL	BDL	BDL	BDL	BDL	BDL	BDL	BDL	BDL	1951
WWTP-StC-I-S	BDL	1331	BQL	BDL	2238	BDL	752	BDL	BDL	BDL	BDL	BDL	BQL	BDL	BDL	BDL	BDL	BDL	BDL	BDL	657.34
WWTP-AS-I-S	BQL	BQL	BQL	BDL	BQL	BDL	581	BDL	BDL	BDL	BDL	BQL	BDL	BDL	BDL	BDL	BDL	BDL	BDL	BDL	504
WWTP-P-I-S	BDL	BQL	BQL	BDL	1352	BDL	758	BDL	BDL	BDL	BDL	495	BQL	BDL	BDL	BDL	BDL	BDL	BDL	BDL	675
WWTP-Q-I-S	BDL	BQL	BQL	BDL	1247	BDL	1050	BDL	BDL	BDL	BDL	1949	BQL	BDL	BDL	BDL	BQL	BDL	BDL	BDL	772
WWTP-ES-I-S	BDL	996	759	BQL	2652	1274	2133	BDL	BQL	BDL	BDL	868	BQL	BDL	BDL	BDL	BDL	BDL	BDL	BDL	803
WWTP-SP-I-S	BDL	1259	668	BQL	1554	754	647	BDL	BQL	BDL	BDL	1625	BDL	BDL	BDL	BDL	BDL	BDL	BDL	BDL	671
WWTP-LC-E-S	BDL	17906	BQL	BQL	BQL	BDL	335	BDL	BQL	BDL	BDL	BQL	BDL	BDL	BDL	BDL	BDL	BDL	BDL	BDL	BDL
WWTP-LA-E-S	BDL	65	9	BQL	346	BDL	210	BDL	BQL	BDL	BDL	BQL	BQL	BDL	BDL	BDL	BQL	BDL	BDL	BDL	BDL
WWTP-F-E-S	BDL	BDL	BDL	BDL	471	BDL	393	BDL	BDL	BDL	BDL	BDL	BQL	BDL	BDL	BDL	BDL	BDL	BDL	BDL	BDL
WWTP-TR-E-S	BQL	1857	1406	BDL	BQL	BDL	382	BDL	BDL	BQL	BDL	BDL	BDL	BDL	BDL	BDL	BDL	BDL	BDL	BQL	4056
WWTP-StC-E-S	BDL	2905	BDL	BDL	BQL	BDL	265	BDL	BDL	BQL	BDL	BQL	BQL	BDL	BDL	BDL	BDL	BDL	BDL	BQL	BDL
WWTP-AS-E-S	BDL	BDL	17.5	BDL	BQL	BDL	396	BDL	BDL	BDL	BDL	BQL	BQL	BDL	BDL	BDL	BDL	BDL	BDL	BDL	BDL
WWTP-P-I-S	495	4032	857	BQL	1099	BDL	897	BDL	BQL	BDL	BDL	BQL	BQL	BDL	BDL	BDL	BQL	BQL	BDL	BDL	6828
WWTP-Q-E-S	BDL	87.7	1253	BDL	794	BDL	1394	BDL	BDL	BQL	BDL	BQL	BQL	BDL	BDL	BDL	BQL	BDL	BDL	BQL	BDL
WWTP-ES-E-S	BDL	BDL	28.1	BDL	BQL	BDL	496	BDL	BDL	BDL	BDL	BQL	BQL	BDL	BDL	BDL	BQL	BDL	BDL	BDL	BDL
WWTP-SP-E-S	BDL	BDL	51.8	BQL	557	BDL	889	BDL	BQL	BQL	BDL	BQL	BQL	BDL	BDL	BDL	BQL	BDL	BDL	BQL	BDL
Alb-P1-S	BDL	BDL	5.6	BDL	BDL	BDL	171	BDL	BDL	BDL	BDL	BQL	BQL	BDL	BDL	BDL	BDL	BDL	BDL	BDL	434.08
Alb-P2-S	BDL	BDL	BDL	BDL	BDL	BDL	BDL	BDL	BDL	BDL	BDL	BDL	BQL	BDL	BDL	BDL	BDL	BDL	BDL	BDL	694
Alb-P3-S	BDL	BDL	372	BDL	BDL	BDL	BDL	BDL	BDL	BDL	BDL	BDL	BDL	BDL	BDL	BDL	BDL	BDL	BDL	BDL	635
Alb-P4-S	BDL	BDL	BDL	BDL	BDL	BDL	BDL	BDL	BDL	BDL	BDL	BDL	BDL	BDL	BDL	BDL	BDL	BDL	BDL	BDL	688
Alb-P5-S	BDL	BDL	BDL	BDL	BDL	BDL	BDL	BDL	BDL	BDL	BDL	BDL	BDL	BDL	BDL	BDL	BDL	BDL	BDL	BDL	342
Alb-P6-S	BDL	BDL	BDL	BDL	BDL	BDL	BDL	BDL	BDL	BDL	BDL	BDL	BDL	BDL	BDL	BDL	BDL	BDL	BDL	BDL	207
ER-LC-S	BDL	BDL	BDL	BDL	BDL	BDL	BDL	BDL	BDL	BDL	BDL	BDL	BQL	BDL	BDL	BDL	BDL	BDL	BDL	BDL	631
ER-LA-S	BDL	BDL	BDL	BDL	BDL	BDL	BDL	BDL	BDL	BDL	BDL	BDL	BQL	BDL	BDL	BDL	BDL	BDL	BDL	BDL	981
ER-F-S	BDL	BDL	BDL	BDL	BDL	BDL	BDL	BDL	BDL	BDL	BDL	BDL	BQL	BDL	BDL	BDL	BDL	BDL	BDL	BDL	729
ER-T-S	BDL	BDL	BDL	BDL	BDL	BDL	BDL	BDL	BDL	BDL	BDL	BDL	BDL	BDL	BDL	BDL	BDL	BDL	BDL	BDL	851
ER-A-S	BDL	BDL	BDL	BDL	BDL	BDL	BDL	BDL	BDL	BDL	BDL	BDL	BDL	BDL	BDL	BDL	BDL	BDL	BDL	BDL	727
Fangar 1	BDL	BDL	BDL	BDL	BDL	BDL	BDL	BDL	BDL	BDL	BDL	BDL	BDL	BDL	BDL	BDL	BDL	BDL	BDL	BDL	BDL
Fangar 3	BDL	BDL	BDL	BDL	BDL	BDL	BDL	BDL	BDL	BDL	BDL	BDL	BDL	BDL	BDL	BDL	BDL	BDL	BDL	BDL	BDL
Fangar 4	BDL	BDL	BDL	BDL	BDL	BDL	BDL	BDL	BDL	BDL	BDL	BDL	BDL	BDL	BDL	BDL	BDL	BDL	BDL	BDL	621
Alfacs 1	BDL	333	BDL	BDL	BDL	BDL	BDL	BDL	BDL	BDL	BDL	BDL	BDL	BDL	BDL	BDL	BDL	BDL	BDL	BDL	641
Alfacs 2	BDL	BDL	BDL	BDL	BDL	BDL	BDL	BDL	BDL	BDL	BDL	BDL	BDL	BDL	BDL	BDL	BDL	BDL	BDL	BDL	BDL
Alfacs 3	BDL	BDL	BDL	BDL	BDL	BDL	BDL	BDL	BDL	BDL	BDL	BDL	BDL	BDL	BDL	BDL	BDL	BDL	BDL	BDL	BDL
Alfacs 4	BDL	BDL	BDL	BDL	BDL	BDL	BDL	BDL	BDL	BDL	BDL	BDL	BDL	BDL	BDL	BDL	BDL	BDL	BDL	BDL	BDL
	Sulfamethazine	Sulfamethoxazole	Sulfapyridine	Trimethoprim	Ciprofloxacin	Norfloxacin	Ofloxacin	Ampicillin	Amoxicillin	Clindamycin	Lincomycin	Azithromycin	Clarithromycin	Erytromycin	Roxythromycin	Tilmicosin	Dimetridazole	Metronidazole	Metronidazole-OH	Doxycycline	Tetracycline
MLOD (ng/l)	0.6	0.40	1.5	1.5	1.5	4.0	1.5	1.1	7.2	1.0	0.5	0.5	0.7	0.7	0.852	3.6	1.122	0.8	0.4	2.6	2.0
MLOQ (ng/l)	1.9	1.2	5.0	5.0	4.8	12.0	4.6	3.5	22.2	3.1	1.7	1.5	2.1	2.2	2.556	11	3.366	2.5	1.2	8.0	6.0
Ebro-WWTP IN - max	0	2768	0	0	2874	1049	925	0	0	0	0	0	0	7070	0	0	0	0	0	0	4056
Ebro WWTP IN - min	0	1331	0	0	682	1003	442	0	0	0	0	0	0	7070	0	0	0	0	0	0	4056
Alb-WWTP IN - max	0	1259	759	0	2652	1274	2133	0	0	0	0	1949	0	0	0	0	0	0	0	0	6828
Alb- WWTP IN - min	0	996	668	0	1247	754	581	0	0	0	0	0	0	0	0	0	0	0	0	0	6828
Ebro WWTP EFF - max	0	17906	1406	0	471	0	393	0	0	0	0	0	0	0	0	0	0	0	0	0	3537
Ebro WWTP EFF - min	0	65	9	0	346	0	210	0	0	0	0	0	0	0	0	0	0	0	0	0	1951
Alb-WWTP EFF - max	495	4032	1253	0	1099	0	1394	0	0	0	0	1949	0	0	0	0	0	0	0	0	803
Alb- WWTP EFF - min	495	87.7	17.5	0	557	0	396	0	0	0	0	495	0	0	0	0	0	0	0	0	504
ALB max	0	0	0	0	0	0	0	0	0	0	0	0	0	0	0	0	0	0	0	0	981
ALB min	0	0	0	0	0	0	0	0	0	0	0	0	0	0	0	0	0	0	0	0	631
ER max	0	333	0	0	0	0	0	0	0	0	0	0	0	0	0	0	0	0	0	0	641
ER min	0	333	0	0	0	0	0	0	0	0	0	0	0	0	0	0	0	0	0	0	621

## Sheet: SPRING
	Antifolate				Quinolones												Imidazoles			Tetracycline
	Sulfonamides			DHFR inhibitor	Fluoroquinolones			Beta-Lactams		Lincosamide		Macrolides					Nitroimidazole			Tetracyclines
ng/L	Sulfamethazine	Sulfamethoxazole	Sulfapyridine	Trimethoprim	Ciprofloxacin	Norfloxacin	Ofloxacin	Ampicillin	Amoxicillin	Clindamycin	Lincomycin	Azithromycin	Clarithromycin	Erythromycin	Roxithromycin	Tilmicosin	Dimetridazole	Metronidazole	Metronidazole OHa	Doxycycline	Tetracycline
WWTP-LC-I-Sp	356.211	5629.15	445.979	297.797	22070.9	1348.37	905.279	BDL	BDL	BDL	BDL	3538.2	547.026	BDL	25.3479	BDL	BDL	BDL	BDL	BDL	19238.7
WWTP-LA-I-Sp	501.753	4638.03	815.004	253.408	699.257	BDL	1046.43	BDL	BDL	BDL	BDL	BDL	BDL	BDL	BDL	407.877	0	BDL	1288.86	1640.72	1721.36
WWTP-F-I-Sp	BDL	BDL	BDL	BDL	1878.46	578.962	1110.08	BDL	BDL	BDL	153.874	BDL	281.035	BDL	BDL	BDL	BDL	BDL	BDL	BDL	BDL
WWTP-TR-I-Sp	662.78	2523.31	2932.06	20.6509	1894.45	657.746	2277.89	BDL	BDL	BDL	BDL	BDL	234.708	BDL	BDL	BDL	BDL	BDL	BDL	BDL	BDL
WWTP-A-I-Sp	648.525	10621.9	1265.28	123.364	3540.86	1142.5	1615.43	BDL	BDL	BDL	BDL	813.842	177.338	BDL	BDL	BDL	BDL	BDL	BDL	BDL	BDL
WWTP-StC-I-Sp	BDL	BDL	BDL	29.7809	692.001	9185.32	3968.68	BDL	BDL	BDL	BDL	BDL	944.2	BDL	BDL	BDL	BDL	BDL	BDL	BDL	BDL
WWTP-AS-I-Sp	332.611	707.993	BDL	BDL	770.335	920.446	1299.39	BDL	BDL	BDL	BDL	BDL	9.21609	BDL	BDL	BDL	BDL	BDL	BDL	BDL	BDL
WWTP-P-I-Sp	BQL	1068.92	825.35	52.1192	11043.1	595.425	1110.2	BDL	BDL	BDL	BDL	925.495	196.819	BDL	BDL	BDL	BDL	BDL	BDL	BDL	BDL
WWTP-Q-I-Sp	754.131	1702.28	BDL	68.9736	2430.46	870.28	2823.53	BDL	BDL	BDL	BDL	2354.23	483.005	BDL	BDL	BDL	BDL	BDL	BDL	BDL	2258.54
WWTP-ES-I-Sp	259.494	465.719	2366.97	69.7853	2378.11	803.067	4070.9	BDL	BDL	BDL	BDL	1210.58	904.298	4690.25	BDL	BDL	BDL	BDL	BDL	BDL	2231.06
WWTP-SP-I-Sp	2041.52	431.235	3934.86	BDL	872.219	489.21	1523.23	BDL	BDL	BDL	BDL	682.136	454.129	4132.96	BDL	BDL	BDL	BDL	BDL	BDL	1140.99
WWTP-LC-E-Sp	BDL	1526.54	38.4212	237.874	368.987	BDL	290.14	BDL	BDL	27.9616	BDL	1271.85	100.592	2672.17	BDL	BDL	BDL	BDL	BDL	BDL	3616.34
WWTP-LA-E-Sp	184.203	174.935	BDL	BDL	320.732	BDL	132.019	BDL	BDL	BDL	BDL	1147.62	36.9163	425.178	BDL	BDL	BDL	BDL	BDL	BDL	3188.82
WWTP-F-E-Sp	BDL	BDL	BDL	BDL	645.516	BDL	1242.86	BDL	BDL	BDL	BDL	BDL	371.128	BQL	BDL	BDL	BDL	BDL	BDL	BDL	BDL
WWTP-TR-E-Sp	BDL	1242.48	314.73	BDL	443.331	BDL	727.059	BDL	BDL	58.959	BDL	916.176	93.7482	BDL	BDL	BDL	BDL	BDL	BDL	BDL	1130.68
WWTP-A-E-Sp	BDL	1931.21	208.091	334.119	BDL	BDL	967.978	BDL	BDL	27.0955	BDL	1982.97	71.3204	2164.2	BDL	BDL	BDL	BDL	BDL	BDL	5047.11
WWTP-StC-E-Sp	BDL	1833.02	BDL	133.616	BDL	BDL	BDL	BDL	BDL	34.2645	BDL	1358.48	147.904	BDL	BDL	BDL	BDL	BDL	BDL	BDL	2815.94
WWTP-AS-E-Sp	188.978	BDL	253.942	BDL	BDL	BDL	227.053	BDL	BDL	BDL	BDL	531.616	7.48103	BDL	BDL	BDL	BDL	BDL	BDL	BDL	BDL
WWTP-P-I-Sp	BDL	BDL	264.81	101.777	1228	BDL	1830.41	BDL	BDL	BDL	BDL	1275.67	28.3795	BDL	BDL	BDL	BDL	BDL	BDL	BDL	2222.71
WWTP-Q-E-Sp	BDL	BDL	405.416	31.9554	BDL	BDL	1474.58	BDL	BDL	52.9881	BDL	2281.65	69.861	BDL	BDL	BDL	BDL	BDL	BDL	BDL	1892.88
WWTP-ES-E-Sp	BDL	BDL	135.84	BDL	319.641	BDL	1358.51	BDL	BDL	10.6703	BDL	1682.55	106.587	BDL	BDL	BDL	BDL	BDL	BDL	BDL	690.683
WWTP-SP-E-Sp	BDL	BQL	250.047	19.2465	167.219	BDL	530.986	BDL	BDL	BDL	BDL	1313.5	132.464	BDL	BDL	BDL	BDL	BDL	BDL	BDL	921.605
Alb-P1-Sp	BDL	BDL	BDL	BDL	BQL	BDL	27.1698	BDL	BDL	BDL	BDL	18.9335	BDL	BDL	BDL	BDL	BDL	BDL	BDL	BDL	1006.09
Alb-P2-Sp	BDL	BDL	36.039	BDL	BDL	BDL	BDL	BDL	BDL	BDL	BDL	BDL	BQL	BDL	BDL	BDL	BDL	BDL	BDL	BDL	2070.76
Alb-P3-Sp	BDL	BDL	BDL	BDL	BDL	BDL	BDL	BDL	BDL	BDL	BDL	BDL	BQL	BDL	BDL	BDL	BDL	BDL	BDL	BDL	2754.23
Alb-P4-Sp	BDL	BDL	BDL	BDL	BDL	BDL	BDL	BDL	BDL	BDL	BDL	BDL	BDL	BDL	BDL	BDL	BDL	BDL	BDL	BDL	1650.63
Alb-P5-Sp	BDL	BDL	BDL	BDL	BDL	BDL	BDL	BDL	BDL	BDL	BDL	BDL	1.83527	BDL	BDL	BDL	BDL	BDL	BDL	BDL	1861.19
Alb-P6-Sp	BDL	BDL	BDL	BDL	BDL	BDL	BDL	BDL	BDL	BDL	BDL	BDL	BDL	BDL	BDL	BDL	BDL	BDL	BDL	BDL	1482.76
ER-LC-Sp	BDL	BDL	BDL	BDL	BDL	BDL	BDL	BDL	BDL	BDL	BDL	6.84395	0.303774	BDL	BDL	BDL	BDL	BDL	BDL	BDL	BDL
ER-LA-Sp	BDL	BDL	BDL	BDL	BDL	BDL	BDL	BDL	BDL	BDL	BDL	BDL	BQL	BDL	BDL	BDL	BDL	BDL	BDL	BDL	BDL
ER-F-Sp	BDL	406.592	BDL	BDL	BDL	BDL	BDL	BDL	BDL	BDL	BDL	BDL	BQL	1533.75	BDL	BDL	BDL	BDL	BDL	BDL	BDL
ER-T-Sp	BDL	BDL	BDL	BDL	BDL	BDL	BDL	BDL	BDL	BDL	BDL	BDL	BDL	BDL	BDL	BDL	BDL	BDL	BDL	BDL	BDL
ER-A-Sp	BDL	BDL	BDL	BDL	BDL	BDL	BDL	BDL	BDL	BDL	BDL	BDL	BDL	BDL	BDL	BDL	BDL	BDL	BDL	BDL	BDL
	Sulfamethazine	Sulfamethoxazole	Sulfapyridine	Trimethoprim	Ciprofloxacin	Norfloxacin	Ofloxacin	Ampicillin	Amoxicillin	Clindamycin	Lincomycin	Azithromycin	Clarithromycin	Erytromycin	Roxythromycin	Tilmicosin	Dimetridazole	Metronidazole	Metronidazole-OH	Doxycycline	Tetracycline
MLOD (ng/l)	0.6	0.40	1.5	1.5	1.5	4.0	1.5	1.1	7.2	1.0	0.5	0.5	0.7	0.7	0.852	3.6	1.122	0.8	0.4	2.6	2.0
MLOQ (ng/l)	1.9	1.2	5.0	5.0	4.8	12.0	4.6	3.5	22.2	3.1	1.7	1.5	2.1	2.2	2.556	11	3.366	2.5	1.2	8.0	6.0
Ebro-WWTP IN	2041.52	10621.9	3934.86	297.797	22070.9	9185.32	4070.9	0	0	0	153.874	3538.2	944.2	4690.25	25.3479	407.877	0	0	1288.86	1640.72	19238.7
Ebro WWTP IN - min	259.494	431.235	445.979	20.6509	692.001	489.21	905.279	0	0	0	153.874	682.136	9.21609	4132.96	25.3479	407.877	0	0	1288.86	1640.72	1140.99
Ebro WWTP EFF - max	188.978	1931.21	405.416	334.119	1228	0	1830.41	0	0	58.959	0	2281.65	371.128	2672.17	0	0	0	0	0	0	5047.11	5047.11
Ebro WWTP EFF - min	184.203	174.935	38.4212	19.2465	167.219	0	132.019	0	0	10.6703	0	531.616	7.48103	425.178	0	0	0	0	0	0	690.683	690.683
Surface max	0	406.592	36.039	0	0	0	27.1698	0	0	0	0	18.9335	1.83527	1533.75	0	0	0	0	0	0	2754.23	2754.23
Surface min	0	406.592	36.039	0	0	0	27.1698	0	0	0	0	6.84395	0.303774	1533.75	0	0	0	0	0	0	1006.09	1533.75
